# Supplementary material for: Description of a new species of Coelosis Hope from Guajira Peninsula, northern Colombia (Coleoptera, Scarabaeidae, Dynastinae, Oryctini)
Source: Zookeys. 2018 Feb 19;(738):67–80. doi: 10.3897/zookeys.738.22273 (PMC5904432; doi:10.3897/zookeys.738.22273)
Supplement: XML Treatment for Coelosis wayuorum [file zookeys.738.22273-treatment1.xml]

<!DOCTYPE tp:taxon-treatment
  PUBLIC "-//TaxonX//DTD Taxonomic Treatment Publishing DTD v0 20100105//EN" "tax-treatment-NSO.dtd">
<tp:taxon-treatment xmlns:tp="http://www.plazi.org/taxpub"><tp:treatment-meta><kwd-group><label>Taxon classification</label><kwd><named-content xmlns:xlink="http://www.w3.org/1999/xlink" content-type="kingdom">Animalia</named-content></kwd><kwd><named-content xmlns:xlink="http://www.w3.org/1999/xlink" content-type="order">Coleoptera</named-content></kwd><kwd><named-content xmlns:xlink="http://www.w3.org/1999/xlink" content-type="family">Dynastidae</named-content></kwd></kwd-group><mixed-citation publication-type="journal"><person-group><name><surname>Neita-Moreno</surname><given-names>Jhon César</given-names></name><name><surname>Orozco</surname><given-names>Jesús</given-names></name><name><surname>Medina-Uribe</surname><given-names>Claudia Alejandra</given-names></name></person-group><article-title>Description of a new species of <italic><tp:taxon-name><tp:taxon-name-part taxon-name-part-type="genus" reg="Coelosis">Coelosis</tp:taxon-name-part></tp:taxon-name></italic> Hope from Guajira Peninsula, northern Colombia (<tp:taxon-name><tp:taxon-name-part taxon-name-part-type="order">Coleoptera</tp:taxon-name-part></tp:taxon-name>, <tp:taxon-name><tp:taxon-name-part taxon-name-part-type="family">Scarabaeidae</tp:taxon-name-part></tp:taxon-name>, <tp:taxon-name><tp:taxon-name-part taxon-name-part-type="subfamily">Dynastinae</tp:taxon-name-part></tp:taxon-name>, <tp:taxon-name><tp:taxon-name-part taxon-name-part-type="tribe">Oryctini</tp:taxon-name-part></tp:taxon-name>)</article-title><source>Zookeys</source><day>19</day><month>2</month><year>2018</year><volume>2018</volume><issue>738</issue><fpage>67</fpage><lpage>80</lpage><pub-id pub-id-type="doi">10.3897/zookeys.738.22273</pub-id></mixed-citation></tp:treatment-meta><tp:nomenclature><tp:taxon-name>
              <tp:taxon-name-part taxon-name-part-type="genus" reg="Coelosis">Coelosis</tp:taxon-name-part>
              <tp:taxon-name-part taxon-name-part-type="species" reg="wayuorum">wayuorum</tp:taxon-name-part>
              <object-id xmlns:xlink="http://www.w3.org/1999/xlink" content-type="zoobank" xlink:type="simple">http://zoobank.org/863A21DA-0365-4404-B1BF-C125EE00B609</object-id>
            </tp:taxon-name><tp:taxon-status xmlns:xlink="http://www.w3.org/1999/xlink" xlink:type="simple">sp. n.</tp:taxon-status><xref ref-type="fig" rid="F3">Figs 3F–G</xref><xref ref-type="fig" rid="F4">; 4G–I</xref><xref ref-type="fig" rid="F5">; 5C, F, I, L</xref><xref ref-type="fig" rid="F6">; 6C, E, G, J, K, M</xref><xref ref-type="fig" rid="F7">; 7E–F</xref><xref ref-type="fig" rid="F8">; 8</xref></tp:nomenclature><tp:treatment-sec sec-type="type material" id="SECID0EKNAE"><title>Type material</title><p>
              <bold>(3)</bold>. Holotype labeled “Colombia, La Guajira, Uribia, PNN La/Macuira Corregimiento Nazareth/Kajashiwoü, <named-content xmlns:xlink="http://www.w3.org/1999/xlink" content-type="dwc:verbatimCoordinates" xlink:type="simple"><named-content content-type="geo-json" specific-use="{&#34;type&#34;:&#34;Point&#34;,&#34;coordinates&#34;:[-71.358361,12.193861]}" id="NCID0EVNAE" xlink:type="simple">12°11'37.9”N; 71°21'30.1”/W</named-content></named-content>. WGS84, 70 m. Manual.19.ix.2014/C. Medina” [<named-content xmlns:xlink="http://www.w3.org/1999/xlink" content-type="dwc:institutional_code" xlink:type="simple">IAvH</named-content>-E-195379]. Allotype [<named-content xmlns:xlink="http://www.w3.org/1999/xlink" content-type="dwc:institutional_code" xlink:type="simple">IAvH</named-content>-E-195380] and one female paratype [<named-content xmlns:xlink="http://www.w3.org/1999/xlink" content-type="dwc:institutional_code" xlink:type="simple">IAvH</named-content>-E-195381] with the same label data. Types deposited at the Instituto Alexander von Humboldt (<named-content xmlns:xlink="http://www.w3.org/1999/xlink" content-type="dwc:institutional_code" xlink:type="simple">IAvH</named-content>) Villa de Leyva, Boyacá, Colombia.</p></tp:treatment-sec><tp:treatment-sec sec-type="diagnosis" id="SECID0EOOAE"><title>Diagnosis.</title><p>
              <italic><tp:taxon-name><tp:taxon-name-part taxon-name-part-type="genus" reg="Coelosis">Coelosis</tp:taxon-name-part> <tp:taxon-name-part taxon-name-part-type="species" reg="wayuorum">wayuorum</tp:taxon-name-part></tp:taxon-name></italic> sp. n. can be separated from the other Colombian <italic><tp:taxon-name><tp:taxon-name-part taxon-name-part-type="genus" reg="Coelosis">Coelosis</tp:taxon-name-part></tp:taxon-name></italic> by the following characters: maxilla with lateral sclerite pronounced (Fig. <xref ref-type="fig" rid="F5">5C</xref>) [similar to <italic><tp:taxon-name><tp:taxon-name-part taxon-name-part-type="genus" reg="Coelosis">C.</tp:taxon-name-part> <tp:taxon-name-part taxon-name-part-type="species" reg="bicornis">bicornis</tp:taxon-name-part></tp:taxon-name></italic>, but not as in <italic><tp:taxon-name><tp:taxon-name-part taxon-name-part-type="genus" reg="Coelosis">C.</tp:taxon-name-part> <tp:taxon-name-part taxon-name-part-type="species" reg="biloba">biloba</tp:taxon-name-part></tp:taxon-name></italic>]; galea without teeth (Fig. <xref ref-type="fig" rid="F5">5C</xref>) [two teeth in both <italic><tp:taxon-name><tp:taxon-name-part taxon-name-part-type="genus" reg="Coelosis">C.</tp:taxon-name-part> <tp:taxon-name-part taxon-name-part-type="species" reg="bicornis">bicornis</tp:taxon-name-part></tp:taxon-name></italic> and <italic><tp:taxon-name><tp:taxon-name-part taxon-name-part-type="genus" reg="Coelosis">C.</tp:taxon-name-part> <tp:taxon-name-part taxon-name-part-type="species" reg="biloba">biloba</tp:taxon-name-part></tp:taxon-name></italic>]; ventral surface of the mandibles with keels 1 and 2 contiguous (Fig. <xref ref-type="fig" rid="F4">4H</xref>) [widely separate in <italic><tp:taxon-name><tp:taxon-name-part taxon-name-part-type="genus" reg="Coelosis">C.</tp:taxon-name-part> <tp:taxon-name-part taxon-name-part-type="species" reg="bicornis">bicornis</tp:taxon-name-part></tp:taxon-name></italic> (Fig. <xref ref-type="fig" rid="F4">4B</xref>), slightly separate in <italic><tp:taxon-name><tp:taxon-name-part taxon-name-part-type="genus" reg="Coelosis">C.</tp:taxon-name-part> <tp:taxon-name-part taxon-name-part-type="species" reg="biloba">biloba</tp:taxon-name-part></tp:taxon-name></italic> (Figs <xref ref-type="fig" rid="F4">4E</xref>)]; pronotum and elytra strongly punctate, punctures with short, spine-like setae (Figs <xref ref-type="fig" rid="F6">6C, E</xref>) [spine-like setae absent in both <italic><tp:taxon-name><tp:taxon-name-part taxon-name-part-type="genus" reg="Coelosis">C.</tp:taxon-name-part> <tp:taxon-name-part taxon-name-part-type="species" reg="bicornis">bicornis</tp:taxon-name-part></tp:taxon-name></italic> and <italic><tp:taxon-name><tp:taxon-name-part taxon-name-part-type="genus" reg="Coelosis">C.</tp:taxon-name-part> <tp:taxon-name-part taxon-name-part-type="species" reg="biloba">biloba</tp:taxon-name-part></tp:taxon-name></italic> (Fig. <xref ref-type="fig" rid="F6">6A, B, D</xref>)]; prohypomeron with spine-like setae [slender and long in <italic><tp:taxon-name><tp:taxon-name-part taxon-name-part-type="genus" reg="Coelosis">C.</tp:taxon-name-part> <tp:taxon-name-part taxon-name-part-type="species" reg="bicornis">bicornis</tp:taxon-name-part></tp:taxon-name></italic>, slender and short in <italic><tp:taxon-name><tp:taxon-name-part taxon-name-part-type="genus" reg="Coelosis">C.</tp:taxon-name-part> <tp:taxon-name-part taxon-name-part-type="species" reg="biloba">biloba</tp:taxon-name-part></tp:taxon-name></italic>]; mesosternum convex as in <italic><tp:taxon-name><tp:taxon-name-part taxon-name-part-type="genus" reg="Coelosis">C.</tp:taxon-name-part> <tp:taxon-name-part taxon-name-part-type="species" reg="biloba">biloba</tp:taxon-name-part></tp:taxon-name></italic> [concave in <italic><tp:taxon-name><tp:taxon-name-part taxon-name-part-type="genus" reg="Coelosis">C.</tp:taxon-name-part> <tp:taxon-name-part taxon-name-part-type="species" reg="bicornis">bicornis</tp:taxon-name-part></tp:taxon-name></italic>]; metasternum covered with short, spine-like setae (Fig. <xref ref-type="fig" rid="F6">6G</xref>) [setae long and slender in both <italic><tp:taxon-name><tp:taxon-name-part taxon-name-part-type="genus" reg="Coelosis">C.</tp:taxon-name-part> <tp:taxon-name-part taxon-name-part-type="species" reg="bicornis">bicornis</tp:taxon-name-part></tp:taxon-name></italic> and <italic><tp:taxon-name><tp:taxon-name-part taxon-name-part-type="genus" reg="Coelosis">C.</tp:taxon-name-part> <tp:taxon-name-part taxon-name-part-type="species" reg="biloba">biloba</tp:taxon-name-part></tp:taxon-name></italic> (Fig. <xref ref-type="fig" rid="F6">6F</xref>)]; and meso- and metatibiae densely punctate (Fig. <xref ref-type="fig" rid="F6">6J, K</xref>) [scarcely punctate in both <italic><tp:taxon-name><tp:taxon-name-part taxon-name-part-type="genus" reg="Coelosis">C.</tp:taxon-name-part> <tp:taxon-name-part taxon-name-part-type="species" reg="bicornis">bicornis</tp:taxon-name-part></tp:taxon-name></italic> and <italic><tp:taxon-name><tp:taxon-name-part taxon-name-part-type="genus" reg="Coelosis">C.</tp:taxon-name-part> <tp:taxon-name-part taxon-name-part-type="species" reg="biloba">biloba</tp:taxon-name-part></tp:taxon-name></italic> (Fig. <xref ref-type="fig" rid="F6">6H, I</xref>)]. The internal sac is different among the species: in <italic><tp:taxon-name><tp:taxon-name-part taxon-name-part-type="genus" reg="Coelosis">C.</tp:taxon-name-part> <tp:taxon-name-part taxon-name-part-type="species" reg="biloba">biloba</tp:taxon-name-part></tp:taxon-name></italic>, the accessorial lamella is short and simple (Fig. <xref ref-type="fig" rid="F5">5H</xref>), while in <italic><tp:taxon-name><tp:taxon-name-part taxon-name-part-type="genus" reg="Coelosis">C.</tp:taxon-name-part> <tp:taxon-name-part taxon-name-part-type="species" reg="bicornis">bicornis</tp:taxon-name-part></tp:taxon-name></italic> and <italic><tp:taxon-name><tp:taxon-name-part taxon-name-part-type="genus" reg="Coelosis">C.</tp:taxon-name-part> <tp:taxon-name-part taxon-name-part-type="species" reg="wayuorum">wayuorum</tp:taxon-name-part></tp:taxon-name></italic> sp. n. the lamella is long and complex, although with differences between these two species (Fig. <xref ref-type="fig" rid="F5">5G, I</xref>).</p></tp:treatment-sec><tp:treatment-sec sec-type="description" id="SECID0ELXAE"><title>Description.</title><p>Holotype male (Fig. <xref ref-type="fig" rid="F3">3F</xref>). Body length 20.2 mm; width 11.00 mm. Color dark reddish brown. <italic>Head</italic>: Frontoclypeal region with small horn, surface rugopunctate, punctures setose, setae spine-like (Fig. <xref ref-type="fig" rid="F3">3F</xref>). Clypeus strongly rugopunctate, slightly emarginate, apex broad with two reflexed teeth. Mandibles with three conical teeth, subapical notch slightly deep (Fig. <xref ref-type="fig" rid="F4">4G, H</xref>); labium rugopunctate, with sparse, short, spine-like setae, paraglossa undeveloped, narrow, apex truncate (Fig. <xref ref-type="fig" rid="F4">4I</xref>); maxilla with lateral projection, galea without teeth (Fig. <xref ref-type="fig" rid="F5">5C</xref>). <italic>Pronotum</italic>: Surface sparsely punctate; punctures moderately large, umbilicate, setose; setae spine-like (Fig. <xref ref-type="fig" rid="F6">6C</xref>). Disc with two small, widely separated horns, wide fovea between horns (Figs <xref ref-type="fig" rid="F3">3F</xref>, <xref ref-type="fig" rid="F6">6C</xref>). <!--PageBreak--><!--PageBreak--><!--PageBreak--><!--PageBreak--><italic>Elytra</italic>: Surface with 10 distinct pairs of striae composed of ocellate punctures bearing short, spine-like setae, micropunctures densely intermixed between striae (Fig. <xref ref-type="fig" rid="F6">6E</xref>). <italic>Pygidium</italic>: Surface sparsely punctate, punctures small to moderate in size, weakly ocellate, <!--PageBreak-->with short spine-like setae, becoming denser at basal angles. Surface regularly convex in lateral view. <italic>Legs</italic>: Protibia tridentate, basal tooth reduced. Meso- and metatibiae with one medial transverse carina, each with short, spine-like setae and one small inner <!--PageBreak-->tooth (Fig. <xref ref-type="fig" rid="F6">6J, K</xref>). First metatarsomere apically expanded, apex subtruncate with acute outer projection (Fig. <xref ref-type="fig" rid="F6">6M</xref>). <italic>Venter</italic>: Prosternal process subtriangular, thick; apex short, parabolic, with process at middle, this process with short, stout setae (Fig. <xref ref-type="fig" rid="F5">5F</xref>). Mesosternum densely punctate, setose, slightly convex at middle. Metasternum densely <!--PageBreak-->punctate; punctures ocellate, minutely setose; setae spine‒like; lateral edge rugopunctate with short, spine-like setae. Abdominal ventrite VIII depressed at middle. <italic>Genitalia</italic>: Parameres as in Fig. <xref ref-type="fig" rid="F7">7E, F</xref>, internal sac as in Fig. <xref ref-type="fig" rid="F5">5I</xref>.</p><fig id="F3" position="float" orientation="portrait"><label>Figure 3.</label><caption><p>
                  <italic><tp:taxon-name><tp:taxon-name-part taxon-name-part-type="genus" reg="Coelosis">Coelosis</tp:taxon-name-part></tp:taxon-name></italic> species from Colombia (dorsal habitus): <bold>A</bold> (male major) <bold>B</bold> (female) <bold>C</bold> (male minor): <italic><tp:taxon-name><tp:taxon-name-part taxon-name-part-type="genus" reg="Coelosis">C.</tp:taxon-name-part> <tp:taxon-name-part taxon-name-part-type="species" reg="bicornis">bicornis</tp:taxon-name-part></tp:taxon-name></italic> <bold>D</bold> (male major): <italic><tp:taxon-name><tp:taxon-name-part taxon-name-part-type="genus" reg="Coelosis">C.</tp:taxon-name-part> <tp:taxon-name-part taxon-name-part-type="species" reg="biloba">biloba</tp:taxon-name-part></tp:taxon-name></italic> (L.) <bold>E</bold> (female): <italic><tp:taxon-name><tp:taxon-name-part taxon-name-part-type="genus" reg="Coelosis">C.</tp:taxon-name-part> <tp:taxon-name-part taxon-name-part-type="species" reg="biloba">biloba</tp:taxon-name-part></tp:taxon-name></italic> <bold>F</bold> Holotype (male): <italic><tp:taxon-name><tp:taxon-name-part taxon-name-part-type="genus" reg="Coelosis">C.</tp:taxon-name-part> <tp:taxon-name-part taxon-name-part-type="species" reg="wayuorum">wayuorum</tp:taxon-name-part></tp:taxon-name></italic> sp. n. <bold>G</bold> Allotype (female): <italic><tp:taxon-name><tp:taxon-name-part taxon-name-part-type="genus" reg="Coelosis">C.</tp:taxon-name-part> <tp:taxon-name-part taxon-name-part-type="species" reg="wayuorum">wayuorum</tp:taxon-name-part></tp:taxon-name></italic> sp. n.</p></caption><graphic xmlns:xlink="http://www.w3.org/1999/xlink" xlink:href="zookeys-738-067-g003.jpg" position="float" orientation="portrait" xlink:type="simple" id="oo_186738.jpg"/></fig><fig id="F4" position="float" orientation="portrait"><label>Figure 4.</label><caption><p>
                  <bold>A, B, C</bold> <italic><tp:taxon-name><tp:taxon-name-part taxon-name-part-type="genus" reg="Coelosis">Coelosis</tp:taxon-name-part> <tp:taxon-name-part taxon-name-part-type="species" reg="bicornis">bicornis</tp:taxon-name-part></tp:taxon-name></italic> <bold>D, E, F</bold> <italic><tp:taxon-name><tp:taxon-name-part taxon-name-part-type="genus" reg="Coelosis">C.</tp:taxon-name-part> <tp:taxon-name-part taxon-name-part-type="species" reg="biloba">biloba</tp:taxon-name-part></tp:taxon-name></italic> <bold>G, H, I</bold> <italic><tp:taxon-name><tp:taxon-name-part taxon-name-part-type="genus" reg="Coelosis">C.</tp:taxon-name-part> <tp:taxon-name-part taxon-name-part-type="species" reg="wayuorum">wayuorum</tp:taxon-name-part></tp:taxon-name></italic> sp. n. <bold>A, D, G</bold> mandibles (dorsal view) <bold>B, E, H</bold> mandibles (ventral view) <bold>C, F, I</bold> labium (ventral view).</p></caption><graphic xmlns:xlink="http://www.w3.org/1999/xlink" xlink:href="zookeys-738-067-g004.jpg" position="float" orientation="portrait" xlink:type="simple" id="oo_186739.jpg"/></fig><fig id="F5" position="float" orientation="portrait"><label>Figure 5.</label><caption><p>
                  <bold>A, D, G, J</bold> <italic><tp:taxon-name><tp:taxon-name-part taxon-name-part-type="genus" reg="Coelosis">Coelosis</tp:taxon-name-part> <tp:taxon-name-part taxon-name-part-type="species" reg="bicornis">bicornis</tp:taxon-name-part></tp:taxon-name></italic> <bold>B, E, H, K</bold> <italic><tp:taxon-name><tp:taxon-name-part taxon-name-part-type="genus" reg="Coelosis">C.</tp:taxon-name-part> <tp:taxon-name-part taxon-name-part-type="species" reg="biloba">biloba</tp:taxon-name-part></tp:taxon-name></italic> <bold>C, F, I, L</bold> <italic><tp:taxon-name><tp:taxon-name-part taxon-name-part-type="genus" reg="Coelosis">C.</tp:taxon-name-part> <tp:taxon-name-part taxon-name-part-type="species" reg="wayuorum">wayuorum</tp:taxon-name-part></tp:taxon-name></italic> sp. n. <bold>A–C</bold> maxilla (ventral view) <bold>D–F</bold> prosternal process (antero-posterior view) <bold>G–I</bold> internal sac (copulatory lamellae) <bold>J–L</bold> genital plate (female).</p></caption><graphic xmlns:xlink="http://www.w3.org/1999/xlink" xlink:href="zookeys-738-067-g005.jpg" position="float" orientation="portrait" xlink:type="simple" id="oo_186740.jpg"/></fig><fig id="F6" position="float" orientation="portrait"><label>Figure 6.</label><caption><p>
                  <bold>A, B, D, F, H, I, L</bold> <italic><tp:taxon-name><tp:taxon-name-part taxon-name-part-type="genus" reg="Coelosis">Coelosis</tp:taxon-name-part> <tp:taxon-name-part taxon-name-part-type="species" reg="bicornis">bicornis</tp:taxon-name-part></tp:taxon-name></italic> <bold>C, E, G, J, K, M</bold> <italic><tp:taxon-name><tp:taxon-name-part taxon-name-part-type="genus" reg="Coelosis">Coelosis</tp:taxon-name-part> <tp:taxon-name-part taxon-name-part-type="species" reg="wayuorum">wayuorum</tp:taxon-name-part></tp:taxon-name></italic> sp. n. <bold>A–C</bold> pronotum (dorsal view) <bold>D, E</bold> elytra <bold>F, G</bold> metasternum <bold>H, J</bold> mesotibia (dorsal view) <bold>I, K</bold> metatibia (dorsal view) <bold>L, M</bold> first metatarsomere (dorsal view).</p></caption><graphic xmlns:xlink="http://www.w3.org/1999/xlink" xlink:href="zookeys-738-067-g006.jpg" position="float" orientation="portrait" xlink:type="simple" id="oo_186741.jpg"/></fig><fig id="F7" position="float" orientation="portrait"><label>Figure 7.</label><caption><p>
                  <bold>A, B</bold> <italic><tp:taxon-name><tp:taxon-name-part taxon-name-part-type="genus" reg="Coelosis">Coelosis</tp:taxon-name-part> <tp:taxon-name-part taxon-name-part-type="species" reg="bicornis">bicornis</tp:taxon-name-part></tp:taxon-name></italic> <bold>C, D</bold> <italic><tp:taxon-name><tp:taxon-name-part taxon-name-part-type="genus" reg="Coelosis">C.</tp:taxon-name-part> <tp:taxon-name-part taxon-name-part-type="species" reg="biloba">biloba</tp:taxon-name-part></tp:taxon-name></italic> <bold>E, F</bold> <italic><tp:taxon-name><tp:taxon-name-part taxon-name-part-type="genus" reg="Coelosis">C.</tp:taxon-name-part> <tp:taxon-name-part taxon-name-part-type="species" reg="wayuorum">wayuorum</tp:taxon-name-part></tp:taxon-name></italic> sp. n. <bold>A, C, E</bold> parameres (frontral view) <bold>B, D, F</bold> phallobase (lateral view).</p></caption><graphic xmlns:xlink="http://www.w3.org/1999/xlink" xlink:href="zookeys-738-067-g007.jpg" position="float" orientation="portrait" xlink:type="simple" id="oo_186742.jpg"/></fig><fig id="F8" position="float" orientation="portrait"><label>Figure 8.</label><caption><p>Distribution of <italic><tp:taxon-name><tp:taxon-name-part taxon-name-part-type="genus" reg="Coelosis">Coelosis</tp:taxon-name-part></tp:taxon-name></italic> in Colombia.</p></caption><graphic xmlns:xlink="http://www.w3.org/1999/xlink" xlink:href="zookeys-738-067-g008.jpg" position="float" orientation="portrait" xlink:type="simple" id="oo_186743.jpg"/></fig></tp:treatment-sec><tp:treatment-sec sec-type="Allotype" id="SECID0EQEAG"><title>Allotype</title><p>(Fig. <xref ref-type="fig" rid="F3">3G</xref>). Female. Similar to holotype except for the following: body length 22.4 mm; width 12.0 mm, frons and disc of pronotum smooth, without fovea or horns, pygidium slightly concave in lateral view, and genital plate as Fig. <xref ref-type="fig" rid="F5">5L</xref>.</p><p>
              <bold>Paratype (1).</bold> Similar to allotype except for the following: body length 25.5 mm; width 13.0 mm.</p></tp:treatment-sec><tp:treatment-sec sec-type="etymology" id="SECID0ECFAG"><title>Etymology.</title><p>The specific epithet <italic><tp:taxon-name><tp:taxon-name-part taxon-name-part-type="genus" reg="Coelosis"/><tp:taxon-name-part taxon-name-part-type="species" reg="wayuorum">wayuorum</tp:taxon-name-part></tp:taxon-name></italic> refers to the Wayuu indigenous group inhabiting the Guajira Peninsula.</p></tp:treatment-sec><tp:treatment-sec sec-type="distribution" id="SECID0ESFAG"><title>Distribution.</title><p>
              <italic><tp:taxon-name><tp:taxon-name-part taxon-name-part-type="genus" reg="Coelosis">Coelosis</tp:taxon-name-part> <tp:taxon-name-part taxon-name-part-type="species" reg="wayuorum">wayuorum</tp:taxon-name-part></tp:taxon-name></italic> sp. n. is known only from one locality in Macuira National Park, Colombia (Fig. <xref ref-type="fig" rid="F8">8</xref>).</p></tp:treatment-sec><tp:treatment-sec sec-type="distribution" id="SECID0EHGAG"><title>Temporal distribution.</title><p>Three specimens collected in September 2014, during the dry season.</p></tp:treatment-sec><tp:treatment-sec sec-type="Life history" id="SECID0EMGAG"><title>Life history.</title><p>The type material was collected at night with lights during the dry season.</p></tp:treatment-sec></tp:taxon-treatment>
